# Supplementary material for: Genomic Insights into Emerging Multidrug-Resistant Chryseobacterium indologenes Strains: First Report from Thailand
Source: Antibiotics (Basel). 2025 Jul 24;14(8):746. doi: 10.3390/antibiotics14080746 (PMC12382657; doi:10.3390/antibiotics14080746)
Supplement: Supplementary file 1 [file antibiotics-14-00746-s001.zip]

Archive with 1 entries (1 files):
- antibiotics-3752539-supplementary.pdf
